# Supplementary material for: Implementation and Evaluation of a Novel Media Education Curriculum for Pediatric Residents
Source: MedEdPORTAL. 2023 Dec 22;19:11372. doi: 10.15766/mep_2374-8265.11372 (PMC10739037; doi:10.15766/mep_2374-8265.11372)
Supplement: Supplementary file 1 — Timeline for Curriculum.docxPretest.docxWorkshop 1 Slides.pptxWorkshop 2 Slides.pptxRole-Play Patient Script.docxRole-Play Physician Guide.docxRole-Play Observation of Performance Checklist.docxPosttest Immediately After Curriculum.docxPosttest 4 Months After Curriculum.docxAnswer Key to Knowledge Questions.docx [file mep_2374-8265.11372-s001.zip]

Archive with 11 entries (11 files):
- E. Role-Play Patient Script.docx
- F. Role-Play Physician Guide.docx
- G. Role-Play Observation of Performance Checklist.docx
- H. Posttest Immediately After Curriculum.docx
- I. Posttest 4 Months After Curriculum.docx
- J. Answer Key to Knowledge Questions.docx
- B. Pretest.docx
- C. Workshop 1 Slides.pptx
- D. Workshop 2 Slides.pptx
- A. Timeline for Curriculum.docx
- _Educational Summary Report_11372.pdf
